# Supplementary material for: Androgen receptor gene polymorphism and biological age markers in men
Source: Sci Rep. 2025 Oct 31;15:38226. doi: 10.1038/s41598-025-22090-3 (PMC12578872; doi:10.1038/s41598-025-22090-3)
Supplement: Supplementary file 1 — Supplementary Material 1 [file 41598_2025_22090_MOESM1_ESM.xlsx]

## Sheet: Arkusz1
Table S1 - Database for the analyses described in the manuscript.
AR CAGn	Age	Body adiposity [%]	Cortisol [ng/ml]	Total T [ng/dl]	free T [pg/ml]	Klotho [pg/ml]	DHEA-S [ug/ml]	DHEA [ng/ml]	8 isoepiprostaglandine [pg/ml]	RNA/DNA [pg/ml]	PCs [ng/ml]	TAC [µm]	hsCRP	hsIL-6 [pg/ml]	SES	Self-perceived stress	Ever smoked	Physically active	Alcohol	Testosteron wolny [pg/ml]
21	34.0233	23.66	324.02	546.8	33	1286.83	3.16792	12.4901	199.889	11356	25.0423	1.31914	2.19344	0.650632	5.66667	4	No	Yes	2-4 times/month	33
23	31.6194	27.15	387.214	552.7	14.57	1001.83	5.48328	20.6052	320.701	14680.6	25.1831	2.06806	0.268963	1.07256	5	4	No	No	2-3 times/week	14.57
23	35.54	11.63	400.306	771.7	6.94	1998.5	6.27703	12.0952	265.346	8433.48	33.7746	1.16148	0.0588492	0.76274	6.66667	3	No	Yes	2-4 times/month	6.94
19	35.2279	22.33	338.229	481.2	15.85	978.5	3.80162	5.99736	189.483	14465.9	23.7042	2.52792	1.87546	1.44354	4.33333	2.5	No	Yes	2-4 times/month	15.85
25	31.2854	31.42	302.822	593.5	12.24	961.833	4.39919	13.0846	213.454	17111.5	26.3099	1.92353	1.10202	1.25601	5.66667	4.5	No	Yes	2-3 times/week	12.24
21	42.4641	25.28	291.709	355.2	20.55	1270.17	2.31662	3.65729	201.206	10767.4	4.83099	2.71186	0.577012	1.47411	6.33333	5.5	No	Yes	2-4 times/month	20.55
24	30.0862	21.77	230.712	478	18.1	559.7	4.57528	3.81872	241.418	17258.2	17.7679	1.75236	0.704696	1.40114	2.33333	3.5	No	No	2-4 times/month	18.1
27	39.3977	13.16	356.584	391.6	8	1399.7	4.80105	10.6405	196.42	13602.4	33.125	2.53071	0.010628	7.0185	6	5.5	No	No	Ones per month or less often	8
23	36.2765	24.15	346.475	465.6	15.92	1189.7	2.39464	7.3475	159.618	9425.5	23.0926	1.84434	1.33531	5.42473	4	4	No	No	2-4 times/month	15.92
19	33.4456	16.85	331.273	684.9	13.11	1386.7	3.2296	7.64195	155.87	14584.1	23.0926	2.18907	0.394454	9.47014	5	4	No	Yes	Ones per month or less often	13.11
30	31.0363	22.36	373.885	450.5	15.39	306.7	5.80592	8.50281	213.291	15393.4	24.9444	1.63085	0.699527	4.25479	5.66667	3.5	No	Yes	2-3 times/week	15.39
15	31.0472	11.13	328.259	785.7	19.61	1166.7	5.13313	11.0962	199.916	8975.03	35.3148	1.96832	0.195419	9.30614	6.33333	2	No	No	2-4 times/month	19.61
23	31.9589	20.54	305.029	480	11.45	798.7	3.40057	14.3686	172.473	12935.5	48.5556	2.1405	1.0717	12.4685	4.66667	5.5	No	No	2-4 times/month	11.45
18	32.2464	19.57	252.45	811.5	10.88	766.7	4.08095	6.12315	244.046	9268.78	27.9265	1.96143	0.840179	1.76804	5.66667	4	No	Yes	Ones per month or less often	10.88
19	32.4381	10.34	323.309	526.2	8.84	561.7	4.13049	6.14814	164.616	11834.5	33.9559	2.32645	1.08041	2.87281	7	3.5	No	Yes	2-3 times/week	8.84
20	38.319	26.05	420.902	407.5	10.39	1574	5.39199	20.7856	246.588	12169.8	90.1324	2.35399	0.60244	9.46502	5	2.5	Yes	Yes	Ones per month or less often	10.39
22	30.3929	26.37	433.187	474.4	35.55	2306.5	4.37127	15.3086	244.679	12169.6	18.9559	2.19559	2.69106	7.87536	5	3	No	Yes	Ones per month or less often	35.55
24	31.4524	22.01	278.178	365.9	24.64	2354	3.43926	6.95518	253.387	12315.4	25.7206	2.62948	0.667165	1.09482	3.66667	5.5	Yes	Yes	Ones per month or less often	24.64
22	33.9959	28.98	380.349	330.4	17.64	1176.5	4.53246	15.5346	235.05	15121.8	25.1324	2.17493	1.93552	3.44058	6.66667	4	No	Yes	2-4 times/month	17.64
24	30.6475	24.41	324.935	566.9	18.09	1356.5	5.71416	11.0476	236.577	17764.5	19.6912	2.42975	1.31192	1.23561	5.66667	1	No	Yes	2-4 times/month	18.09
20	37.0842	34.4	310.259	256.4	20.77	2506.5	5.42557	5.90143	159.165	18230.3	24.6912	2.17493	1.53722	2.44679	5	3	No	No	2-4 times/month	20.77
23	33.2183	20.01	340.284	455.9	10.64	1309	5.28605	6.16865	232.928	9527.54	27.1176	2.46419	1.47125	1.53168	6	4	No	No	Ones per month or less often	10.64
28	36.6078	25.02	385.206	296.1	16	1956.5	3.12439	13.546	172.473	13304.8	33.2941	2.31956	0.253921	1.43437	5.33333	4	No	No	Ones per month or less often	16
24	42.3491	27.6	206.202	862.6	12.54	1291.5	4.55954	6.24297	297.147	6209.1	26.9706	2.18871	3.95693	3.08447	5.66667	5	No	No	Ones per month or less often	12.54
15	31.8795	31.41	281.035	579.3	9.18	1234	4.68728	7.22734	182.588	20885.3	28.3676	2.58815	4.27682	4.06584	6.66667	2	Yes	No	2-3 times/week	9.18
21	43.7481	23.04	221.941	586	14.61	869	2.71559	5.03752	271.041	10247	24.1029	2.31956	4.16729	9.14815	4.66667	1.5	No	Yes	2-3 times/week	14.61
21	36.3723	14.27	290.087	744.9	6.6	1306.5	3.81058	9.05695	249.907	10617.4	20.7941	1.62095	0.0229095	0.448861	6.33333	4.5	No	Yes	Ones per month or less often	6.6
25	37.0075	14.97	304.592	564.5	8.76	1781.5	4.40264	4.85308	253.986	12648.3	26.1618	1.25481	0.909033	0.682816	6.33333	3.5	No	No	Ones per month or less often	8.76
24	44.293	22.86	288.672	581.9	9.89	1846.5	1.66231	1.5436	246.89	12274.6	30.5	1.5713	1.67826	3.57101	5.33333	3	No	Yes	Ones per month or less often	9.89
21	39.5017	30.36	227.558	466.2	5.46	771.5	5.73997	6.67968	267.711	12010.7	25.2794	1.91262	2.09001	2.59586	5	3	No	Yes	2-4 times/month	5.46
26	32.9802	36.81	374.344	483.8	12.53	1206.5	3.39751	5.58997	257.35	13924.3	49.25	1.72645	2.01341	0.875362	3.66667	6	No	No	Ones per month or less often	12.53
17	39.0363	26.2	265.562	301.1	9.77	1596.5	4.38279	1.81554	239.749	11105.9	47.7397	1.9933	0.356846	1.1942	6.66667	5.5	Yes	Yes	2-4 times/month	9.77
19	30.9377	27.37	409.444	345.1	13.56	2384	4.07988	15.0092	234.47	10438.8	31.7123	2.08638	0.18768	1.44058	2.66667	4.5	Yes	Yes	2-4 times/month	13.56
25	40.178	28.94	373.68	454.8	26.74	1946.5	4.4568	7.07726	183.351	11393	43.2877	2.05536	4.00192	1.16729	3	2.5	No	No	2-3 times/week	26.74
28	30.3354	28	372.276	435.3	14.9	1499	2.94421	11.8696	272.632	12159.2	45.8219	1.9933	0.479732	2.4882	5.66667	4.5	No	Yes	2-4 times/month	14.9
20	31.6742	10.02	394.091	608.5	18.73	1796.5	5.64417	24.3259	201.854	13013.8	3.07692	1.96227	0.0324551	0.573085	5.33333	3	No	Yes	2-3 times/week	18.73
21	32.1342	23.96	307.929	570	15.87	1651.5	3.12474	9.42241	226.999	11453.5	38.2877	2.17327	0.743058	0.366046	5.33333	5	No	Yes	Ones per month or less often	15.87
13	32.1889	28.46	343.732	438.6	12.3	1701.5	3.71162	5.84547	254.243	10877.7	41.0274	1.93124	1.16917	1.9706	2	5.5	Yes	Yes	2-4 times/month	12.3
20	35.165	7.07	432.711	339.9	10.63	1589	3.08175	12.6896	237.335	10285.1	35.5479	1.95606	0.0343643	1.33085	2.66667	2	Yes	No	Ones per month or less often	10.63
21	44.2601	19.97	302.856	466.5	15.27	1481.5	3.03975	4.30368	241.21	13450.6	21.1644	2.04294	0.417491	1.97888	5.66667	4	No	Yes	2-3 times/week	15.27
21	33.5086	8.77	426.079	543.8	20.94	1384	5.15084	15.6744	205.773	10156.2	38.7671	2.26635	0.0121289	0.753209	5.33333	4.5	No	Yes	2-4 times/month	20.94
22	37.7851	42.33	358.819	210.8	24.23	2036.5	4.00577	6.22789	247.641	16816.5	40.2055	2.20429	4.50463	2.15072	4.66667	2	Yes	No	2-3 times/week	24.23
22	37.8973	25.41	341.11	466.9	18.15	1586.5	3.01673	8.1378	235.898	15981.1	24.3151	2.28497	1.89531	1.64141	5.33333	4	No	No	2-3 times/week	18.15
25	37.0869	13.26	267.655	623	18.38	2286.5	5.73997	3.87472	203.908	21890.5	36.0959	2.05536	0.48452	1.96439	6	5	No	Yes	2-4 times/month	18.38
22	36.8515	24.12	314.316	368.3	19.42	2274	3.73453	3.81414	182.61	13007.9	39.863	2.2105	0.315353	1.21284	5.33333	4	No	Yes	2-4 times/month	19.42
24	37.2649	21.39	311.618	610.5	18.81	1709	1.86668	5.13045	230.471	20634.1	59.863	2.19809	0.0360677	2.47992	6.33333	1	No	No	Ones per month or less often	18.81
23	40.0055	11.67	310.774	626.7	6.61	2254	3.53512	10.6029	225.624	12955.2	33.4247	2.47114	0.0782742	2.85466	5	3.5	No	Yes	2-4 times/month	6.61
24	37.6235	29.64	248.427	804.6	13.75	1596.5	5.6788	6.72426	246.391	16646.9	49.4521	2.24773	1.41973	2.57308	5.66667	5.5	No	No	2-4 times/month	13.75
29	30.4203	29.75	322.85	224.6	22.42	1326.5	4.4634	4.17879	125.086	25917	34.5672	1.5006	1.56074	2.91056	5.33333	5.5	Yes	Yes	2-4 times/month	22.42
23	38.1109	14.05	280.428	726.1	18.75	2434	2.78256	5.58794	129.298	16875.9	32.6955	1.34982	1.61798	3.27702	6	5	No	Yes	Ones per month or less often	18.75
18	39.2909	12.83	516.928	553.5	28.81	1901.5	4.86875	41.7773	109.869	12528.5	39.2348	1.4041	0.0990654	1.69938	5.66667	5	No	Yes	Ones per month or less often	28.81
7	38.0014	16.51	283.875	423.4	11.08	2686.5	3.10635	3.03615	112.099	13437.6	27.0496	1.43426	0.0607477	1.26046	6.66667	5.5	No	Yes	Ones per month or less often	11.08
21	30.3628	17.94	397.159	429.3	11.22	919.5	3.61222	7.3385	121.635	21602.3	35.4103	1.39204	0.659817	4.96608	5.33333	2	No	Yes	2-4 times/month	11.22
21	38.3409	18.95	239.592	848.6	4.89	1117	3.87458	2.91755	143.999	17709.2	26.1795	1.4222	1.47975	1.08253	6	2.5	No	No	2-4 times/month	4.89
27	38.8665	25.08	306.817	475.5	7.76	1242	4.39072	13.8758	135.556	19674.4	32.3974	1.55489	1.35409	12.9412	4.66667	4	No	Yes	2-4 times/month	7.76
24	31.3238	25.41	361.216	683.7	9.12	887	3.55798	5.60174	118.871	17124.4	37.7821	1.74789	0.862608	10.2345	6.66667	2	No	Yes	2-3 times/week	9.12
16	39.4031	23.25	378.715	225.7	14.1	989.5	5.361	18.301	173.444	16810	28.6795	1.72376	0.54845	11.1924	5	5.5	No	No	2-3 times/week	14.1
18	40.115	20.39	227.557	416.9	11.2	1034.5	2.62336	2.63278	158.743	22107.7	34.2564	1.60917	1.12092	10.0477	4.33333	1.5	No	No	2-3 times/week	11.2
23	30.9295	19.67	375.286	761.2	13.82	1022	2.84777	5.10516	116.805	31438.2	31.4359	1.10253	0.563809	7.99285	5	3	No	No	Ones per month or less often	13.82
22	33.9028	29.05	240.916	327.6	21.17	1529.5	4.35768	5.89964	123.57	30153.8	25.6026	1.88058	0.366937	6.45072	5.33333	4	No	No	2-4 times/month	21.17
20	34.7543	23.53	302.077	774.6	9.34	734.5	3.83398	9.2811	137.211	23957.2	32.6538	1.75995	0.111421	3.42284	7	6	Yes	Yes	2-3 times/week	9.34
23	41.2266	27.39	233.04	517.7	9.34	1137	5.27179	6.75301	163.217	24376.5	28.8718	2.18818	0.421391	1.54607	4	5	No	No	Ones per month or less often	9.34
20	31.9726	35.7	213.687	375.2	20.68	1044.5	4.51271	6.42209	125.319	21364.9	29.7051	2.25452	2.52834	5.96582	4.66667	4	No	Yes	2-4 times/month	20.68
21	34.5462	22.65	149.002	567.4	11.71	967	4.26567	3.05697	103.807	29652	36.8205	1.88661	3.93577	2.04918	5	6	No	Yes	2-4 times/month	11.71
24	37.514	26.9	280.568	435.4	22.82	1494.5	3.38324	4.2475	127.87	21521.4	34.3846	1.45235	1.52723	1.28886	4	4.5	No	Yes	2-4 times/month	22.82
22	30.6831	6.07	272.714	646.9	14.53	687	4.64555	5.77077	145.813	30969.2	36.5	2.15802	1.4644	2.02092	5	3	No	Yes	2-3 times/week	14.53
25	32.3532	18.2	323.004	504.1	9.21	1439.5	5.81346	17.5965	128.024	18867.7	37.141	1.94089	0.784418	1.50367	5.66667	4.5	No	Yes	Ones per month or less often	9.21
23	31.1704	24.54	300.184	380.3	16.57	1387	4.68074	9.54699	110.358	15419.8	33.7436	2.09168	1.24798	5.81625	5.33333	5	No	No	Ones per month or less often	16.57
20	35.091	19.56	298.53	483.5	13.17	1322	3.3372	9.93406	106.265	17002.9	23.7436	2.58022	2.45295	5.92197	6	3.5	No	No	2-3 times/week	13.17
23	36.2053	36.38	218.835	241.7	19.31	1384.5	1.91105	1.14907	115.678	21250.4	40.9231	2.18215	1.26892	2.04635	3	3.5	Yes	No	Ones per month or less often	19.31
24	32.4517	17.01	324.461	488.2	10.54	1107	3.32173	3.3199	133.979	12543.7	30.7308	2.17612	1.61659	1.17298	5.66667	4.5	No	No	2-4 times/month	10.54
18	39.9206	15.73	287.932	680.2	14.48	1177	3.03151	4.99349	408.812	11410.1	42.1013	1.9071	0.120849	1.61956	3.66667	4	No	No	2-4 times/month	14.48
15	35.8932	30.3	254.369	280	9.17	872	5.89201	10.4761	318.125	18601.7	51.4051	1.8036	1.19403	2.16224	4	6.5	No	No	2-3 times/week	9.17
13	40.3258	16.48	297.284	433.7	26.56	877	2.892	3.96405	307.742	17444.9	15.0127	1.88123	1.10486	2.51837	3.66667	3.5	No	Yes	Ones per month or less often	26.56
19	38.2341	14.53	369.393	556.1	20.64	1017	3.98241	12.9112	313.492	17236.5	62.9873	2.03002	1.04336	2.39683	6.66667	3	No	Yes	Ones per month or less often	20.64
22	31.4743	8.62	342.268	1157	27.25	752	2.19494	14.0761	282.273	12605.8	42.7342	2.10118	0.492927	1.39062	5.33333	3	No	Yes	2-4 times/month	27.25
16	36.7009	26.48	201.4	381.9	20.26	1964.5	5.02842	9.28628	332.784	20120.3	44.8861	2.23703	4.40283	2.20181	5.66667	4	No	Yes	2-4 times/month	20.26
24	36.4298	28.78	271.952	361.7	12.91	1107	3.04544	3.03197	290.991	15090.1	48.2405	1.97826	1.57688	7.63911	4.66667	1.5	No	No	2-4 times/month	12.91
20	36.5339	12.55	344.506	523.6	22.78	1072	4.25269	6.8278	327.343	15802.6	49.9494	2.26291	0.0255228	3.78745	5	3	No	Yes	2-3 times/week	22.78
21	30.5106	24.51	229.104	454.5	12.47	857	2.67563	3.10722	262.208	17184.5	41.5949	2.22409	3.94926	4.53646	5.66667	3	No	No	2-4 times/month	12.47
22	43.384	15.15	276.53	494.9	9.48	857	2.79721	7.20723	383.531	24769.7	9.31646	2.17234	0.860394	2.6173	4	3	No	Yes	2-3 times/week	9.48
15	43.7563	28.83	352.117	375.5	13.36	719.5	4.156	9.69448	328.891	18666.1	9.18987	2.4117	1.10793	2.80384	5.66667	4.5	No	Yes	2-4 times/month	13.36
15	33.1773	19.74	303.671	493.2	10.21	1152	4.15004	4.15638	414.417	22826.2	41.7215	2.1594	1.22632	2.39966	5	5.5	No	Yes	2-4 times/month	10.21
21	29.9548	20.31	317.944	623	11.5	1474.5	4.65935	9.23522	279.559	25151.5	41.9114	2.28231	0.0701107	3.1515	5	2	No	Yes	Ones per month or less often	11.5
21	36.167	23.64	376.275	490.9	11.66	924.5	6.19621	24.997	311.044	21461.7	46.7215	2.30819	0.511378	1.75806	2.66667	3.5	No	Yes	2-4 times/month	11.66
21	33.5387	22.48	364.052	729	23.41	922	3.84551	5.54796	286.176	37499.8	39.3165	2.17234	0.26845	1.95873	6	5	No	Yes	Ones per month or less often	23.41
20	39.5756	21.3	321.542	529.7	10.4	804.5	4.12466	6.1785	288.558	27518.7	244.127	2.4958	0.531365	1.12493	4.33333	3.5	Yes	Yes	2-3 times/week	10.4
21	34.5079	22.09	355.129	588.2	15.36	1049.5	3.2369	5.3106	284.298	22025	2.85294	2.347	2.04582	3.08084	6.33333	4	Yes	No	2-3 times/week	15.36
32	34.3682	13.21	314.632	766.6	21.06	1317.2	3.23897	7.22306	309.959	20331.6	50.962	2.20468	0.403752	2.23967	4	4	No	Yes	Ones per month or less often	21.06
16	37.7276	21.63	334.1	259.6	8.58	1367.2	3.79712	8.15585	296.347	33748.3	41.8481	2.44404	0.0654982	0.990184	6	2.5	No	No	2-3 times/week	8.58
24	34.3847	22.47	348.419	563	28.32	805.2	3.65016	11.2455	248.265	30024	41.5316	2.32113	1.06027	2.35215	6.33333	1.5	No	No	2-3 times/week	28.32
18	32.1506	20.54	311.713	512.1	22.35	719.2	3.94316	13.1338	253.534	15296	38.0506	1.75184	0.385301	0.615951	5.66667	3.5	No	Yes	2-4 times/month	22.35
22	36.5284	17.33	269.918	321.4	21.88	589.2	4.52877	9.13255	269.114	12206.2	38.557	2.37288	0.328413	0.358282	5	4	No	No	2-4 times/month	21.88
22	33.5359	21.15	387.891	743.2	24.72	985.2	5.68952	15.4412	281.385	20911.1	46.3418	2.44404	0.160824	1.1456	6.33333	3.5	No	Yes	2-4 times/month	24.72
23	34.3491	21.32	323.823	555	17.46	781.2	5.1109	11.0195	220.008	19261.5	46.4051	2.13352	0.308426	0.554601	4.33333	4	No	Yes	2-3 times/week	17.46
24	37.9685	18.61	248.992	304.3	16.78	843.2	3.26835	7.02587	316.68	12835	124.633	2.36641	0.196187	1.87566	4.33333	4	No	No	2-4 times/month	16.78
23	31.885	10.46	334.976	604.4	21.81	639.2	4.88345	12.6736	331.283	11296.8	44.1266	2.38582	1.18942	1.0454	5.66667	4	No	Yes	Ones per month or less often	21.81
19	35.4689	21.47	289.557	697	15.11	627.2	3.41571	6.59361	286.865	22962.6	41.5949	2.10765	2.48862	0.693661	4.33333	2.5	Yes	No	2-4 times/month	15.11
24	32.9281	28.59	247.358	146.9	11.34	555.2	3.71712	6.90605	287.603	21330.8	51.4051	2.00414	0.642066	0.636401	5.66667	4	No	Yes	2-4 times/month	11.34
15	39.1239	24.34	179.216	320.9	14.1	1243.2	2.34868	1.32003	151.187	14764.1	31.3913	1.82755	1.94429	1.18855	6.33333	5	No	No	2-4 times/month	14.1
19	31.9014	31.07	324.645	343.9	13.71	639.2	4.96569	20.5443	154.049	14467.6	29	1.65183	0.63552	0.634356	6	1	No	No	2-4 times/month	13.71
22	35.3128	23.3	361.113	631.3	14.23	527.2	3.84388	6.86976	123.998	23023.6	35.8841	1.8217	0.315064	0.85317	6.33333	2	No	Yes	2-4 times/month	14.23
26	31.8905	29.03	280.635	638.2	14.68	1029.2	4.35145	4.43814	128.576	30379.9	31.8261	1.88027	0.893082	1.15174	6	3.5	No	Yes	2-3 times/week	14.68
20	31.4552	28.92	297.367	777	15.01	1143.2	4.28026	7.07531	172.99	17372.8	36.6812	2.17901	2.45642	1.2499	4.33333	2.5	No	Yes	2-3 times/week	15.01
27	31.6879	22.31	333.319	998.9	16.26	1035.2	5.17944	14.572	142.491	22309.3	33.2029	2.00914	0.151842	0.362372	5.66667	6.5	No	Yes	2-3 times/week	16.26
20	35.1211	22.07	194.716	326.5	7.37	1223.2	4.30533	13.4503	153.768	20970.2	28.3478	1.83341	0.339024	1.24581	5	4	No	Yes	2-4 times/month	7.37
21	34.6119	18.96	209.019	343.4	14.12	413.2	4.6375	6.51023	139.47	20806.6	34.5797	1.97399	0.0889488	0.362372	5.33333	5.5	Yes	Yes	2-3 times/week	14.12
27	38.7981	12.91	318.32	539.2	14.12	1151.2	2.36295	5.36397	162.697	10109.2	30.5942	1.69869	0.385445	0.294888	5	4.5	No	Yes	Ones per month or less often	14.12
18	33.462	18.78	361.936	356.1	6.31	947.2	3.71726	11.4524	111.225	17908.9	31.5362	2.14386	0.592093	0.501431	6.66667	2.5	No	Yes	2-4 times/month	6.31
21	39.5866	26.08	288.199	294	13.18	587.2	6.02668	7.49501	161.796	26661.5	30.8116	2.015	0.204253	0.732515	4.66667	3.5	No	No	2-4 times/month	13.18
31	33.5086	17.81	414.327	949.6	20.02	2075.2	3.99732	15.3583	195.979	18501.2	28.9275	2.02085	0.463312	0.669121	3	4.5	No	Yes	2-4 times/month	20.02
22	40.3915	29.21	265.792	417.9	10.58	1669.2	3.86046	9.87701	147.016	24123.5	33.2754	1.92127	0.749326	0.875665	6.33333	2	No	Yes	2-3 times/week	10.58
24	38.7926	31.63	232.202	297.3	12.35	953.2	2.66363	1.71823	162.834	34981.3	27.6957	2.30201	1.21503	0.973824	6	3.5	No	No	Ones per month or less often	12.35
17	37.1362	18.01	222.569	446	17.35	873.2	3.91339	6.17119	164.775	14213.6	34.3623	2.16143	1.15364	0.442127	5.66667	3.5	No	Yes	Ones per month or less often	17.35
9	31.217	20.01	296.699	551	17.54	1127.2	4.11409	9.15395	178.403	12745.8	9.50725	2.26101	0.190776	0.446217	6	3.5	No	No	2-3 times/week	17.54
19	31.1896	20.15	335.594	508	26.76	693.2	5.33163	9.36367	149.756	20596.3	33.2754	2.4836	0.783768	5.60368	5.66667	3.5	No	No	2-3 times/week	26.76
19	34.3546	23.17	407.635	433	7.98	779.2	5.63793	24.4667	180.034	26514.5	29.8696	2.09114	0.416891	0.84908	5.66667	4.5	No	Yes	2-4 times/month	7.98
20	39.7153	23.57	406.569	529	17.82	631.2	5.91799	11.3544	138.816	23855.3	32.4783	2.097	0.845163	0.8	4.33333	3.5	No	No	2-3 times/week	17.82
25	30.7844	21.1	418.446	377	14.03	1007.2	4.91931	18.1227	156.285	22817.7	48.6377	1.99157	0.616053	2.37055	5	4.5	No	No	2-4 times/month	14.03
24	34.0561	18.47	382.815	477	10.14	547.2	2.99292	10.7023	148.579	14887.9	8.13043	2.33716	0.678946	0.391002	5	4	No	No	2-4 times/month	10.14
21	30.6639	18.55	393.997	369	13.76	1123.2	5.6722	17.7189	177.776	22977	30.3043	2.20829	0.0240838	1.0045	5.33333	3	No	Yes	2-4 times/month	13.76
17	36.6188	26.59	316.23	339	19.72	931.2	2.79992	5.87391	152.759	24187.7	31.6087	2.22587	3.05091	1.26626	6	2.5	Yes	Yes	2-4 times/month	19.72
29	38.6201	24.24	311.303	290	14.92	591.2	3.89564	4.83642	132.299	22817.3	27.1884	1.97985	0.747829	1.43395	7	5	No	Yes	2-3 times/week	14.92
21	36.783	18.12	406.569	681	19.03	811.2	5.25841	9.61599	143.429	37793.6	34.4348	1.89199	1.10273	1.74888	5.66667	3	No	Yes	2-4 times/month	19.03
16	40.4244	27.93	335.853	439	7.22	811.2	2.5335	12.1485	149.451	28672.2	4.50725	1.92127	1.53699	2.12515	5.66667	6	Yes	No	2-3 times/week	7.22
17	35.0472	21.46	401.283	283	9.63	595.2	5.16367	18.4835	122.072	24612.2	26.4638	2.4426	0.28811	0.971779	6	5	No	Yes	2-4 times/month	9.63
21	33.2813	25.97	312.937	445	20.86	679.2	0.94063	9.24419	123.651	33437.7	37.5507	1.68112	0.0439791	1.03722	2	4.5	No	Yes	2-4 times/month	20.86
24	38.8118	16.36	376.849	695	10.74	779.2	5.19506	11.3225	138.098	28065.4	30.5217	2.36059	0.162324	4.01063	5.66667	5	No	Yes	2-3 times/week	10.74
20	41.2402	35.28	294.653	362	21.64	791.2	3.002	2.14293	113.769	35635.5	44.7971	2.2493	2.57922	1.85112	5.33333	4	No	No	2-3 times/week	21.64
20	30.9405	25.04	313.757	540	14.88	855.2	4.07679	4.5844	133.481	21196.2	36.8261	1.95056	0.95897	0.611861	5	4	No	No	2-4 times/month	14.88
21	37.1061	20.56	373.902	345	11.32	1039.2	3.88386	4.3211	117.687	37739.1	30.8116	2.28444	1.32884	1.4135	6	4	Yes	Yes	2-3 times/week	11.32
					15.07															15.07
					12.23															12.23
					24.01															24.01
					19.22															19.22
					12.28															12.28
					14.3															14.3
					6.22															6.22
					16.96															16.96
					20.72															20.72
					14.61															14.61
					10.79															10.79
					13.14															13.14
					17.38															17.38
					28.62															28.62
					10.75															10.75
					10.75															10.75
					11.3															11.3
					13.66															13.66
					12.13															12.13
					17.74															17.74
					11.32															11.32
					12.79															12.79
					17.09															17.09
					15.48															15.48
					17.8															17.8
					14.39															14.39
					18.82															18.82
					17.58															17.58
					21.64															21.64
					12.54															12.54
					9.77															9.77
					11.65															11.65
					14.37															14.37
					15.88															15.88
					10.82															10.82
					24.98															24.98
					15.75															15.75
					7.77															7.77
					12.66															12.66
					14.92															14.92
					4.88															4.88
					7.66															7.66
					9.57															9.57
					17.02															17.02
					18.05															18.05
					21.55															21.55
					26.42															26.42
					9.74															9.74
					8.37															8.37
					13.36															13.36
					9.81															9.81
					7.18															7.18
					19.9															19.9
					12.57															12.57
					7.9															7.9
					17.25															17.25
					11.03															11.03
					15.08															15.08
					12.33															12.33
					13.42															13.42
					17.85															17.85
					13.81															13.81
					13.51															13.51
					13.09															13.09
					24.4															24.4
					11.83															11.83
					11.3															11.3
					10.49															10.49
					24.72															24.72
					15.2															15.2
					9.66															9.66
					15.26															15.26
					24.21															24.21
					10.62															10.62
					14.03															14.03
					12.46															12.46
					1.42715															1.42715
